# Supplementary material for: Trp53 loss drives the neoplastic transformation of Pik3caH1047R-induced vascular malformation in a mouse model
Source: PLoS One. 2026 May 4;21(5):e0348285. doi: 10.1371/journal.pone.0348285 (PMC13138658; doi:10.1371/journal.pone.0348285)
Supplement: S1 Table — (XLSX) [file pone.0348285.s001.xlsx]

## Sheet: Lesion characterization in mice
	S1 Table Lesion characterization in mice with different genotypes
		GFAP (cre/+)	GFAP (cre/+)	GFAP (cre/+)	GFAP (cre/+)	GFAP (cre/+)	GFAP (cre/+)	GFAP (cre/+)	GFAP (cre/+)	GFAP (cre/+)	GFAP (cre/+)	GFAP (cre/+)	GFAP (cre/+)
	Genotype	TRP53 (fl/+)	TRP53 (+/+)	TRP53 (+/+)	TRP53 (+/+)	TRP53 (+/+)	TRP53 (fl/+)	TRP53 (fl/+)	TRP53 (fl/fl)	TRP53 (fl/fl)	TRP53 (fl/fl)	TRP53 (fl/fl)	TRP53 (fl/fl)
		PI3K (+/+)	PI3K (stop/+)	PI3K (stop/+)	PI3K (stop/stop)	PI3K (stop/stop)	PI3K (stop/stop)	PI3K (stop/+)	PI3K (stop/+)	PI3K (stop/+)	PI3K (stop/stop)	PI3K (stop/stop)	PI3K (stop/stop)
	Sex	Male	Male	Male	Male	Female	Female	Female	Female	Male	Female	Female	Male
	Tail - total number of lesions	0	4	30	5	29	4	16	9	20	16	9	17
	Tail - number of cavernous lesions	0	3	22	2	23	0	10	2	14	4	8	16
	Tail - number of vessel bundles	0	1	8	3	5	4	6	7	1	9	1	1
	Tail - number of irregular lesions	0	0	0	0	1	0	0	0	4	3	0	0
	Tail - number of lesions in epidermis	0	0	0	0	0	0	1	0	0	0	0	0
	Tail - number of lesions in dermis	0	4	25	4	14	4	4	5	11	11	6	10
	Tail - number of lesions in muscle tissue	0	0	1	1	1	0	2	2	1	0	0	0
	Tail - number of lesions in bone	0	0	4	0	14	0	9	2	8	5	3	6
	Tail - % area affected	0	<5	10	20	50	<5	50	15	25	40	25	30
	Tail - % affected area: cavernous	0	90	85	50	85	0	75	20	75	50	95	90
	Tail - % affected area: vessel bundles	0	10	5	50	15	100	20	80	10	20	5	10
	Tail - % affected area: irregular	0	0	10	0	0	0	5	0	15	30	0	0
	Tail - inflammation around lesions	0	2	4	2	4	2	3	2	3	3	3	4
	Tail - bone lysis	0	0	2	0	3	0	4	0	3	3	0	3
	Tail - increased mitotic activity	0	0	2	2	1	1	0	0	2	3	3	3
	Tail - atypia	0	0	4	4	1	1	0	0	4	3	4	4
	Tail - number and severity of probable neoplasia	No	No	Yes - 5 benign	No - pseudotumors	Yes - 2 benign	Yes - benign	No	No	Yes - 4 malignant, 2 or more benign, 2 pseudotumors	Yes - malignant	Yes - benign	Yes - 2 malignant, 5 benign
	Limbs - total number of lesions	0	0	1	0	1	0	5	6	2	N/A	2	2
	Limbs - number of cavernous lesions	0	0	1	0	0	0	1	2	2	N/A	0	0
	Limbs - number of vessel bundles	0	0	0	0	1	0	4	4	0	N/A	2	2
	Limbs - number of irregular lesions	0	0	0	0	0	0	0	0	0	N/A	0	0
	Limbs - number of lesions in epidermis	0	0	0	0	0	0	0	0	0	N/A	0	0
	Limbs - number of lesions in dermis	0	0	1	0	1	0	3	5	1	N/A	2	2
	Limbs - number of lesions in muscle tissue	0	0	0	0	0	0	1	0	0	N/A	0	0
	Limbs - number of lesions in bone	0	0	0	0	0	0	1	1	1	N/A	0	0
	Limbs - % area affected	0	0	<5	0	<5	0	<5	20	<5	N/A	<5	<5
	Limbs - % affected area: cavernous	0	0	100	0	0	0	20	90	100	N/A	0	0
	Limbs - % affected area: vessel bundles	0	0	0	0	100	0	80	10	0	N/A	100	100
	Limbs - % affected area: irregular	0	0	0	0	0	0	0	0	0	N/A	0	0
	Limbs - inflammation around lesions	0	0	0	0	2	0	2	4	1	N/A	3	1
	Limbs - bone lysis	0	0	0	0	0	0	0	4	0	N/A	0	0
	Limbs - increased mitotic activity	0	0	0	0	2	0	0	2	0	N/A	0	0
	Limbs - atypia	0	0	0	0	3	0	0	4	0	N/A	0	0
	Limbs - probable neoplasia	No	No	No	No	Yes - 1 benign	No	No	Yes - malignant	No	N/A	No	No
	Pinnae - total number of lesions	0	0	0	0	0	0	0	0	0	1	0	2
	Pinnae - number of cavernous lesions	0	0	0	0	0	0	0	0	0	0	0	2
	Pinnae - number of vessel bundles	0	0	0	0	0	0	0	0	0	0	0	0
	Pinnae - number of irregular lesions	0	0	0	0	0	0	0	0	0	1	0	0
	Pinnae - number of lesions in epidermis	0	0	0	0	0	0	0	0	0	0	0	0
	Pinnae - number of lesions in dermis	0	0	0	0	0	0	0	0	0	1	0	2
	Pinnae - number of lesions in muscle tissue	0	0	0	0	0	0	0	0	0	0	0	0
	Pinnae - number of lesions in bone	0	0	0	0	0	0	0	0	0	0	0	0
	Pinnae - % area affected	0	0	0	0	0	0	0	0	0	10	0	5
	Pinnae - % affected area: cavernous	0	0	0	0	0	0	0	0	0	0	0	100
	Pinnae - % affected area: vessel bundles	0	0	0	0	0	0	0	0	0	0	0	0
	Pinnae - % affected area: irregular	0	0	0	0	0	0	0	0	0	100	0	0
	Pinnae - inflammation around lesions	0	0	0	0	0	0	0	0	0	1	0	2
	Pinnae - bone lysis	0	0	0	0	0	0	0	0	0	0	0	0
	Pinnae - increased mitotic activity	0	0	0	0	0	0	0	0	0	2	0	0
	Pinnae - atypia	0	0	0	0	0	0	0	0	0	4	0	0
	Pinnae - probable neoplasia	No	No	No	No	No	No	No	No	No	Yes - malignant	No	No
	Vascular anomalies or other vascular lesions in other organs, including liver, kidneys, heart, lungs, spleen, pancreas, and brain	N/A	N/A	N/A	N/A	N/A	N/A	N/A	N/A	N/A	0	0	0
	Vascular anomalies or other vascular lesions in other organs, including gastrointestinal and genitourinary tracts	N/A	N/A	N/A	N/A	N/A	N/A	N/A	N/A	N/A	N/A	0	0
	Table legend
	Severity of change
	Unremarkable	0
	Minimal	1
	Mild	2
	Moderate	3
	Severe	4
